# Supplementary material for: Evaluation of potential immunogenicity differences between Pandemrix™ and Arepanrix™
Source: Hum Vaccin Immunother. 2016 Apr 22;12(9):2289–98. doi: 10.1080/21645515.2016.1168954 (PMC5027709; doi:10.1080/21645515.2016.1168954)
Supplement: Supplementary Figures and Tables [file khvi-12-09-1168954-s001.zip]

Archive with 3 entries (3 files):
- Supplementary Table 1.docx
- Supplement Figure 1.pdf
- Supplement Figure 2.pdf
